# Supplementary material for: The Mycobacterium bovis BCG GroEL1 Contributes to Isoniazid Tolerance in a Dormant-Like State Model
Source: Microorganisms. 2023 Jan 21;11(2):286. doi: 10.3390/microorganisms11020286 (PMC9966693; doi:10.3390/microorganisms11020286)
Supplement: Supplementary file 1 [file microorganisms-11-00286-s001.zip]

Archive with 1 entries (1 files):
- microorganisms-2163416-supplementary.pdf
